# Supplementary material for: Improving assessment of acute obstetric patients – introducing a Swedish obstetric triage system
Source: BMC Health Serv Res. 2021 Nov 6;21:1207. doi: 10.1186/s12913-021-07210-9 (PMC8572438; doi:10.1186/s12913-021-07210-9)
Supplement: Supplementary file 1 — Additional file 1: Table S1. Summary of semi-structured literature review on obstetric (Ob) triage [file 12913_2021_7210_MOESM1_ESM.xlsx]

## Sheet: Blad1
Table 1 Summary of semi-structured literature review on obstetric (Ob) triage
1995-2016
Article	Author	Year	Country	Method	Key message
Descriptive studies of obstetric triage
Quality management activities in the obstetric triage setting	Ament	1999	U.S.	Explains QM and exemplifies quality measurement in OB triage	The overall purpose of an effective QM program is to monitor care, improve quality of care and increase client satisfaction
The utilization of nurse-midwives as providers of obstetric triage services. Results of a national survey	Angelini	1999	U.S.	A descriptive survey/questionnaire with 42 respondents in a group of centers managing 3000 or more births	Key factors for purpose of triage. Adding OB triage to midwifery curricula is recommended
Obstetric triage and advanced practice nursing	Angelini	2000	U.S.	History of obstetric triage and clinical areas of increased risk in OB triage	Risk reduction strategies in OB triage, including Review and Improve Documentation, Improve Team Communication, Establish Thresholds and Guidelines and Review Sentinel Events
The process of triage in perinatal settings: clinical and legal issues	Mahlmeister et al.	2000	U.S.	Addresses complications related to inadequate initial assessment of obstetric patients, both in person and telephone triage, related to EMTALA	OB triage should be standardized and requirements include competence to assess both mother and fetus, documentation, policies and procedures.
Obstetric triage revisited: update on non-obstetric surgical conditions in pregnancy	Angelini	2003	U.S.	Addresses common non-obstetric causes of abdominal pain during pregnancy	Updated knowledge on abdominal assessment is vital when performing OB triage. Key Points for appendicitis, gallbladder disease, pancreatitis and bowel obstruction are presented.
A systems analysis of obstetric triage	Zocco et al.	2007	U.S.	Studies variables involved in obstetric triage in relation to more efficient patient care delivery	A triage room does not reduce LOS in itself. Standing orders for defined diagnoses may reduce LOS. LOS is dependent on provider and nurse availability.
Obstetric triage: a systematic review of the past fifteen years: 1998-2013	Angelini et al.	2014	U.S.	Systematic review	Seven key triage categories from the literature were identified and best practices were developed for obstetric triage units based on this systematic review.
Surge and Surge Capacity in Labor and Delivery Triage Volumes	Arora et al.	2016	U.S.	Retrospective descriptive study	There is a substantial variation in daily and hourly labor and delivery triage activity. This variability could strain available resources.
Studies describing/evaluating a specific obstetric triage tool/system
The development of an obstetric triage acuity tool	Paisley et al.	2011	U.S.	Literature review, content validity testing of MFTI	Florida Hospital OB Triage Acuity Tool. Staffing levels should allow for acuity assignment within 10 min of arrival.
Triage of pregnant women in the emergency department: evaluation of a triage decision aid	McCarthy et al.	2013	Australia	Observational study including development of two triage algorithms for preeclampsia and vaginal bleeding, based on ATS, alongside education for midwives	Implementing two specific algorithms can improve documentation and assessment for women triaged for two pregnancy-related problems.
Implementing an obstetric triage acuity scale: inter-rater reliability and patient flow analysis	Smithson et al.	2013	Canada	Describing OTAS and the implementation process, testing IRR and validity	OTAS has substantial IRR and the acuity level correlates with admission rates to the antenatal and birthing units. 2/3 of visits were of lower acuity.
Content Validity Testing of the Maternal Fetal Triage Index	Ruhl et al.	2015	U.S.	Literature review, content validity testing of MFTI	Results demonstrate the content validity of the MFTI as a tool that can be introduced for use in clinical settings to improve patient and process outcomes.
Inter-rater Reliability Testing of the Maternal Fetal Triage Index	Ruhl et al.	2015	U.S.	IRR testing comparing 246 assessments by research nurse and study nurses	IRR = 0.65
Acuity Assessment in Obstetrical Triage	Gratton et al.	2016	Canada	IRR and ITR testing of OTAS, written clinical scenarios comparing 3 different units	Overall substantial IRR, with significant and comparable IRR in a tertiary care and two community hospitals
The Impact of Standardized Acuity Assessment and a Fast-Track on Length of Stay in Obstetric Triage: A Quality Improvement Study	Smithson et al.	2016	Canada	Retrospective analysis of LOS pre- and post implementation of OTAS, evaluation of fast-track for lower-acuity patients	Reduction in overall LOS after implementation but poor correlation between LOS and level of acuity. Fast-track reduced LOS. OTAS enables improvements in patient flow.
Qualitative studies
Women's Satisfaction With Obstetric Triage Services	Evans et al.	2015	Canada	Semi-structured telephone interviews, 19 participants	Five themes were related to patient satisfaction: Triage Unit Environment, Triage Staff Attitude and Behavior, Triage Team Function, Nursing Care Received in Triage and Time Spent in Triage
Other
Committee Opinion No. 667: Hospital-Based Triage of Obstetric Patients	ACOG	2016	U.S.	.	Hospital-based obstetric units are urged to collaborate with EDs. Recently developed, validated obstetric triage acuity tools may improve quality and efficiency of care and guide resource use.
2017-feb 2020
Descriptive studies of obstetric triage
Maternal care quality in near-miss and maternal mortality in an academic public tertiary hospital in Yogyakarta, Indonesia: a retrospective cohort study	Mawarti et al.	2017	Indonesia	Case-control study comparing maternal care quality between maternal death and near-misses	Identify a need to improve timeliness of care with prolonged triage response time as a risk factor for maternal death
Obstetric Triage Scales; a Narrative Review	Rashidi Fakari et al.	2019	Iran	Review of literature 2000-2018	Seven systems identified. Shows lack of consensus on how to devise a single standardized tool or system for obstetric triage.
Studies describing/evaluating a specific obstetric triage tool/system
The design and implementation of an obstetric triage system for unscheduled pregnancy-related attendances: a mixed-method evaluation	Kenyon et al.	2017	U.K.	A mixed-method design to present and evaluate BSOTS in relation to time to triage, IRR and staff satisfaction	Improved time to triage <15 min, IRR = 0.96, high degree of satisfaction among midwives
Validation of an emergency triage scale for obstetrics and gynaecology: a prospective study	Veit-Rubin et al.	2017	Switzerland	Assessment of IRR and ITR on the SETS using vignettes of obstetric and gynecological cases	IRR = 0.75 and ITR = 0.81. The four-level SETS is a valid and reliable emergency triage tool.
The third delay: understanding waiting time for obstetric referrals at a large regional hospital in Ghana	Goodman et al.	2017	Ghana/U.S.	Mapping an obstetric referral unit in Ghana, highlighting areas affecting waiting time	Women with time-sensitive risk factors such as hypertension, bleeding, fever and second stage of labour were seen more quickly. All groups failed to be evaluated within the international standard of 10 min.
Addressing the third delay: implementing a novel obstetric triage system in Ghana	Goodman et al.	2018	Ghana/U.S.	Describes implementation process and effect of implementation of a triage unit in Ghana.	Improved time to initial assessment, improved care plan documentation. Improvement process sustained under local leadership.
Implementing an Obstetrics-Specific Triage Acuity Tool to Increase Nurses' Knowledge and Improve Timeliness of Care	Quaile	2018	U.S.	Descriptive study of implementation of MFTI. Pre- and post- testing of nursing knowledge and timeliness of care after educational program and implementation	Improved nursing knowledge post-implementation and -education, and improved timeliness of care with reduction in time to triage. Education about and use of OB triage should be part of obstetric nursing training.
Qualitative studies
The Quality of the Maternity Triage Process: a Qualitative Study	Rashidi Fakari et al.	2020	Iran	Qualitative in-depth, semi-structured interviews with caregivers and clients	Identify different dimensions of the quality of maternity triage services at different levels. The participants identified the quality of the maternity triage process as a multi-dimensional and important concept.
OB Triage - Obstetric Triage, QM - Quality Management, EMTALA - Emergency Medical Treatment and Labor Act, LOS - length of stay, ATS - Australian Triage System, OTAS - Obstetrical Triage Acuity Scale,
IRR - Interrater reliability, MFTI- Maternal Fetal Triage Index, ITR - Intrarater reliability, ACOG - American College of Obstetricians and Gynecologists, ED - emergency department
BSOTS - Birmingham Symptom specific Obstetric Triage System, SETS - Swiss Emergency Triage Scale
